# Supplementary material for: Gut microbiota‐derived butyric acid regulates calcific aortic valve disease pathogenesis by modulating GAPDH lactylation and butyrylation
Source: Imeta. 2025 May 19;4(4):e70048. doi: 10.1002/imt2.70048 (PMC12371252; doi:10.1002/imt2.70048)
Supplement: Supplementary file 2 — Table S1. Human samples information related to Figure 3. Table S2. Comparison of the lactylation profiles of normal hVICs and OM‐induced hVICs revealed that lactylation of glycolytic enzymes is involved in the process of valve calcification, related to Figure 5. Table S3. Human samples information related to Figure 5. [file IMT2-4-e70048-s002.xlsx]

## Sheet: S1
Table S1 Human samples information related to Figure 3
Parameters	CAVD patients (n = 25)	Non-CAVD patients (n = 25)	p
Age, y	65.04 ± 3.97	63.16 ± 4.75	0.1356
Female, n (%)	12 (48)	8(32)	N/A
BMI (kg/m2)	23.81 ± 1.41	23.79 ± 1.52	0.961
Diagnosis	CAVD	N/A	N/A
Hypertension, n (%)	7 (28)	9 (36)	N/A
Triglycerides (mmol/L)	1.41 ± 0.12	1.37 ± 0.10	0.228
LDL (mmol/L)	2.27 ± 0.24	2.21 ± 0.23	0.4255
HDL (mmol/L)	1.33 ± 0.10	1.29 ± 0.12	0.3491
Diabetes mellitus, n (%)	0 (0)	0 (0)	N/A
Smoking, n (%)	8 (32)	6 (24)	N/A
Statins, n (%)	5 (10)	6 (24)	N/A
β-Blockers, n (%)	13 (52)	11 (44)	N/A
ACEi/ARB, n (%)	7 (28)	10 (40)	N/A
Bicuspid aortic valves (%)	0 (0)	0 (0)	N/A
Mean transvalvular gradient (mmHg)	43.91 ± 12.27	8.10 ± 1.57	p < 0.0001
AVA (cm2)	0.80 ± 0.25	2.93 ± 0.20	p < 0.0001
The values are the means ± standard deviations (SDs) or %. ACEi, angiotensin-converting enzyme inhibitor; ARB, angiotensin receptor blocker; AVA, aortic valve area; BMI, body mass index; CAVD, calcific aortic valve disease; HDL, high-density lipoprotein cholesterol; LDL, low-density lipoprotein cholesterol. NS, not significant.

## Sheet: S2
Table S2 The lactylation profiles of glycolytic enzymes related to Figure 5
Gene name	Position	Amino acid	OM/control Ratio	Regulated Type
PKM	166	K	17.3546	Up
GAPDH	263	K	12.9632	Up
ENO1	64	K	12.936	Up
ENO1	5	K	11.0546	Up
LDHB	308	K	6.15573	Up
ENO1	233	K	5.75248	Up
GAPDH	215	K	5.70985	Up
GAPDH	194	K	3.67853	Up
ENO1	81	K	3.56558	Up
ALDOA	13	K	3.54595	Up
ALDOA	42	K	2.92313	Up
PGAM1	100	K	2.76428	Up
PKM	247	K	2.32141	Up
Comparison of the lactylation profiles of normal VICs and OM-induced VICs revealed that lactylation of glycolytic enzymes is involved in the process of valve calcification

## Sheet: S3
Table S3 Human samples information related to Figure 5
Parameters	CAVD patients (n = 8)	Non-CAVD patients (n = 8)	p
Age, y	67.88 ± 3.40	66.50 ± 6.21	0.5914
Female, n (%)	3 (37.5)	4(50)	N/A
BMI (kg/m2)	23.32 ± 2.46	22.38 ± 1.81	0.3993
Diagnosis	CAVD	DCM	N/A
Hypertension, n (%)	2 (25)	3 (37.5)	N/A
Triglycerides (mmol/L)	1.38 ± 0.12	1.35 ± 0.16	0.6968
LDL (mmol/L)	2.29 ± 0.21	2.28 ± 0.22	0.8969
HDL (mmol/L)	1.23 ± 0.09	1.25 ± 0.11	0.6959
Diabetes mellitus, n (%)	0 (0)	0 (0)	N/A
Smoking, n (%)	3 (37.5)	4(50)	N/A
Statins, n (%)	2(25)	3 (37.5)	N/A
β-Blockers, n (%)	2 (25)	4 (50)	N/A
ACEi/ARB, n (%)	3 (37.5)	1 (12.5)	N/A
Bicuspid aortic valves (%)	0 (0)	0 (0)	N/A
Mean transvalvular gradient (mmHg)	45.03 ± 8.09	7.73 ± 1.31	3.81e-09
AVA (cm2)	0.85 ± 0.12	3.03 ± 0.30	2.23e-11
The values are the means ± standard deviations (SDs) or %. ACEi, angiotensin-converting enzyme inhibitor; ARB, angiotensin receptor blocker; AVA, aortic valve area; BMI, body mass index; CAVD, calcific aortic valve disease; DCM, dilated cardiomyopathy; HDL, high-density lipoprotein cholesterol; LDL, low-density lipoprotein cholesterol. NS, not significant.
